# Supplementary material for: Effects of methacholine infusion on desflurane pharmacokinetics in piglets
Source: Data Brief. 2015 Nov 10;5:939–47. doi: 10.1016/j.dib.2015.11.002 (PMC4669490; doi:10.1016/j.dib.2015.11.002)
Supplement: Supplementary file 1 — Supplementary material [file mmc1.zip]

Archive with 6 entries (6 files):
- coi_disclosure DIB-D-15-00403R1 Schilling.pdf
- coi_disclosure Hachenberg.pdf - Shortcut.lnk
- coi_disclosure_Baumgardner.pdf
- coi_disclosure_Kretzschmar.pdf
- coi_disclosure_Larsson.pdf
- coi_disclosure_Schreiber.pdf
